# Supplementary material for: The prevalence and determinants of non-communicable diseases among Ghanaian adults: A survey at a secondary healthcare level
Source: PLoS One. 2023 Feb 8;18(2):e0281310. doi: 10.1371/journal.pone.0281310 (PMC9907821; doi:10.1371/journal.pone.0281310)
Supplement: S1 Data — (XLSX) [file pone.0281310.s001.xlsx]

## Sheet: Sheet1
Code	Sex	Age	AGE RANGE	Marital status	Do you have a child	If yes, how many	Education Status	Occupation	Height	Weight	Where do you stay	Which tribe are you	Monthly income	Have you ever taking alcohol before?	If Yes, how often?	Have you ever smoked before?	If Yes, how often?	Have you been previously diagnosed of any of the following?	If yes (Tick all apply)	Do you k2w of any family member who has any of the conditions in 18?	1. If yes (Tick all apply)	Vigorous work	Moderate work	TOTAL AT WORK	Travel	Vigorous recreation	Moderate creation	TOTAL RECREATION	GRAND TOTAL	WHO REQUIREMENT
1	1	54	3	1	1	1	4	4	173	68.5	1	1	2	1	1	2	N/A	1	1	2	N/A	0	0	0	80	0	0	0	80	2
2	2	19	1	2	2	N/A	4	6	170	53	1	1	1	2	N/A	2	N/A	2	N/A	1	2	0	80	80	80	0	0	0	160	2
3	1	31	1	2	2	N/A	5	4	167	52.5	1	1	4	2	N/A	2	N/A	2	N/A	1	2	0	400	400	0	0	0	0	400	2
4	1	40	2	2	1	2	3	1	172	68.5	1	2	1	1	2	2	N/A	2	N/A	1	1	0	360	360	300	1680	0	1680	2340	1
5	2	32	1	2	2	N/A	4	4	168	53	2	3	2	2	N/A	2	N/A	2	N/A	1	1	0	320	320	240	0	0	0	560	2
6	2	27	1	2	1	1	4	4	171	65	2	2	1	2	N/A	2	N/A	2	N/A	1	2	0	240	240	500	0	360	360	1100	1
7	1	21	1	2	2	N/A	4	6	168	62.5	1	1	1	2	N/A	2	N/A	2	N/A	1	1	0	0	0	80	0	0	0	80	2
8	1	54	3	1	1	4	3	4	166	55	1	1	2	1	2	2	N/A	1	1	1	2	0	480	480	0	0	0	0	480	2
9	2	42	2	2	2	N/A	4	4	168	70.5	1	3	3	2	N/A	2	N/A	2	N/A	1	3	0	200	200	240	0	180	180	620	1
10	2	43	2	1	1	1	5	2	178	64	4	2	3	2	N/A	2	N/A	2	N/A	1	1	0	0	0	400	0	0	0	400	2
11	2	36	2	2	2	N/A	4	4	164	53	1	1	3	1	2	2	N/A	1	1	2	N/A	0	0	0	180	0	0	0	180	2
12	2	61	3	4	1	4	3	1	169	59.5	2	3	1	1	4	2	N/A	1	1	1	1	0	200	200	144	0	420	420	764	1
13	1	37	2	2	2	N/A	3	4	176	81.5	3	1	3	2	N/A	2	N/A	2	N/A	1	2	0	240	240	300	1680	240	1920	2460	1
14	2	22	1	2	2	N/A	4	3	158	75	1	3	2	2	N/A	2	N/A	2	N/A	2	N/A	0	0	0	80	0	0	0	80	2
15	2	35	2	2	1	3	4	4	168	55.6	1	3	3	1	4	2	N/A	2	N/A	2	N/A	0	360	360	120	0	0	0	480	2
16	1	25	1	2	2	N/A	6	6	167	56	1	1	1	1	4	2	N/A	2	N/A	2	N/A	0	0	0	0	960	0	960	960	1
17	2	52	3	3	1	2	3	4	163	82	2	2	2	1	4	2	N/A	1	1	1	2	0	0	0	80	0	0	0	80	2
18	1	30	1	2	2	N/A	6	4	193	72.6	4	2	1	1	1	1	1	2	N/A	1	2	0	240	240	210	480	480	960	1410	1
19	2	61	3	4	1	3	3	5	173	64	8	2	2	2	N/A	2	N/A	1	1	2	N/A	0	0	0	120	0	0	0	120	2
20	2	42	2	2	2	N/A	6	3	164	58	1	2	3	2	N/A	2	N/A	2	N/A	1	2	0	0	0	120	0	120	120	240	2
21	2	38	2	2	2	N/A	4	3	167	84.5	2	1	3	2	N/A	2	N/A	1	1	2	N/A	0	0	0	0	0	8	8	8	2
22	2	24	1	2	2	N/A	3	4	167	78.5	1	2	1	2	N/A	2	N/A	2	N/A	2	N/A	0	120	120	0	0	0	0	120	2
23	1	29	1	5	1	1	2	4	174	68	2	1	2	1	1	2	N/A	2	N/A	1	1	0	0	0	100	0	0	0	100	2
24	2	35	2	2	1	2	4	4	170	59	1	1	2	2	N/A	2	N/A	2	N/A	2	N/A	0	0	0	40	0	0	0	40	2
25	2	22	1	2	1	1	2	4	167	60.5	1	3	2	1	1	2	N/A	2	N/A	1	2	0	200	200	400	0	0	0	600	1
26	1	40	2	5	1	1	5	4	161	58.5	1	2	2	1	1	2	N/A	1	1	1	1	0	80	80	320	960	0	960	1360	1
27	2	29	1	2	2	N/A	4	4	172	68	8	2	3	1	1	2	N/A	2	N/A	2	N/A	0	0	0	300	0	0	0	300	2
28	2	45	2	1	2	N/A	4	4	169	54	2	2	3	2	N/A	2	N/A	2	N/A	1	3	0	180	180	80	0	0	0	260	2
29	1	30	1	1	1	2	4	4	178	66	1	2	3	1	1	2	N/A	2	N/A	1	1	0	80	80	480	0	240	240	800	1
30	1	34	1	2	1	1	3	4	163	55	2	1	2	2	N/A	2	N/A	2	N/A	1	1	0	240	240	0	1920	0	1920	2160	1
31	2	22	1	2	1	1	4	4	165.3	63	1	1	2	1	4	2	N/A	2	N/A	2	N/A	0	120	120	0	0	0	0	120	2
32	1	36	2	2	2	N/A	4	4	172	63.5	1	3	2	1	1	2	N/A	2	N/A	1	1	0	0	0	120	1920	0	1920	2040	1
33	1	19	1	2	2	N/A	4	6	174	59.5	1	2	1	2	N/A	2	N/A	2	N/A	2	N/A	0	0	0	80	640	0	640	720	1
34	2	45	2	1	1	2	3	4	172	68.5	1	1	1	1	4	2	N/A	1	1	1	1	0	0	0	40	0	0	0	40	2
35	2	64	3	4	1	4	4	5	168	74	4	1	1	2	N/A	2	N/A	1	1	1	2	0	100	100	0	0	0	0	100	2
36	2	46	2	1	1	2	1	4	164	98.5	4	1	3	2	N/A	2	N/A	1	1	1	2	0	0	0	40	0	0	0	40	2
37	2	30	1	2	1	1	4	4	164	72.5	1	2	2	2	N/A	2	N/A	2	N/A	2	N/A	0	0	0	200	0	960	960	1160	1
38	2	36	2	1	2	N/A	5	4	165	72.5	11	2	3	2	N/A	2	N/A	2	N/A	1	2	0	0	0	240	0	40	40	280	2
39	2	26	1	2	2	N/A	4	6	166	54	1	3	1	2	N/A	2	N/A	2	N/A	1	1	0	0	0	180	0	0	0	180	2
40	2	55	3	1	1	2	3	3	174	60.5	1	3	2	2	N/A	2	N/A	1	1	2	N/A	0	0	0	120	0	0	0	120	2
41	1	18	1	2	2	N/A	6	1	174	62	1	2	2	2	N/A	2	N/A	2	N/A	2	N/A	0	0	0	600	0	600	600	1200	1
42	2	43	2	1	1	3	3	4	164	78	1	1	3	1	1	2	N/A	2	N/A	2	N/A	0	400	400	120	0	0	0	520	2
43	2	21	1	2	2	N/A	4	6	167	56	1	1	1	1	1	2	N/A	2	N/A	2	N/A	0	720	720	0	0	0	0	720	1
44	2	46	2	1	1	4	4	1	170	62	1	2	1	1	4	2	N/A	2	N/A	2	N/A	0	0	0	80	0	0	0	80	2
45	2	35	2	1	1	2	3	3	168	59.5	1	1	2	2	N/A	2	N/A	2	N/A	1	2	0	200	200	180	0	0	0	380	1
46	2	29	1	1	1	2	2	4	167	85.5	1	2	2	2	N/A	2	N/A	2	N/A	1	1	0	0	0	120	0	0	0	120	2
47	1	32	1	2	1	1	3	4	165	63	2	1	2	2	N/A	2	N/A	2	N/A	2	N/A	0	0	0	0	0	80	80	80	2
48	2	50	3	1	2	N/A	3	4	170	62	1	1	3	1	4	2	N/A	1	1	2	N/A	0	0	0	180	0	0	0	180	2
49	2	42	2	1	1	2	5	4	160	54.5	1	2	3	2	N/A	2	N/A	2	N/A	2	N/A	0	80	80	240	0	0	0	320	2
50	2	28	1	2	2	N/A	4	3	155	60	4	2	3	1	1	2	N/A	2	N/A	1	1	0	0	0	180	0	0	0	180	2
51	2	33	1	2	1	1	3	1	176	80.5	1	1	1	1	1	2	N/A	2	N/A	2	N/A	0	360	360	180	0	360	360	900	1
52	1	29	1	2	2	N/A	3	4	164	68	6	2	2	2	N/A	2	N/A	2	N/A	2	N/A	0	80	80	0	0	0	0	80	2
53	2	37	2	2	2	N/A	3	4	169	53	2	1	2	2	N/A	2	N/A	2	N/A	1	1	0	0	0	80	0	0	0	80	2
54	1	64	3	1	1	3	6	3	176.5	70	4	2	3	2	N/A	2	N/A	1	2	1	1	0	0	0	0	0	360	360	360	2
55	2	30	1	5	1	1	6	3	169	55.5	1	2	3	2	N/A	2	N/A	2	N/A	1	1	0	0	0	80	0	0	0	80	2
56	1	31	1	1	1	2	4	3	170	82	1	2	3	1	4	2	N/A	1	1	2	N/A	0	240	240	240	0	160	160	640	1
57	1	41	2	1	1	2	2	1	158	63	1	1	1	2	N/A	2	N/A	2	N/A	1	4	0	0	0	80	0	0	0	80	2
58	2	29	1	2	2	N/A	2	4	168	70.5	2	1	2	2	N/A	2	N/A	2	N/A	2	N/A	0	160	160	120	0	0	0	280	2
59	2	43	2	1	1	3	3	4	169.4	67	1	1	3	1	1	2	N/A	2	N/A	1	1	0	0	0	300	0	420	420	720	1
60	1	38	2	1	1	1	5	3	166	78.5	1	2	3	1	1	1	4	2	N/A	1	1	0	0	0	0	0	80	80	80	2
61	2	53	3	3	1	1	5	4	162	57	2	3	2	1	1	2	N/A	1	1	1	1	0	0	0	80	0	0	0	80	2
62	1	29	1	2	2	N/A	1	4	162	54	1	1	2	1	4	1	4	2	N/A	1	3	0	120	120	0	360	0	360	480	2
63	2	44	2	2	1	1	3	4	169	58.5	1	3	3	1	1	1	4	1	1	2	N/A	0	160	160	0	0	0	0	160	2
64	2	18	1	2	2	N/A	3	6	160	50.5	1	3	1	2	N/A	2	N/A	2	N/A	1	1	0	0	0	80	0	0	0	80	2
65	1	28	1	2	1	1	2	6	178	60	8	2	1	1	1	1	4	2	N/A	2	N/A	200	400	600	360	0	0	0	960	1
66	2	30	1	2	2	N/A	3	6	162	52	2	2	1	1	4	2	N/A	2	N/A	1	2	0	120	120	300	0	480	480	900	2
67	2	32	1	1	2	N/A	5	4	166	59.5	1	1	2	1	1	2	N/A	1	1	1	4	0	0	0	120	0	0	0	120	2
68	1	37	2	2	2	N/A	3	1	176	69	1	1	1	1	4	2	N/A	2	N/A	1	1	0	80	80	200	1920	180	2100	2380	1
69	2	37	2	1	1	1	4	3	174	63	5	2	2	2	N/A	2	N/A	2	N/A	1	2	0	0	0	120	0	0	0	120	2
70	1	41	2	5	1	3	2	4	174	62	3	1	2	1	1	2	N/A	2	N/A	2	N/A	1920	160	2080	240	1920	0	1920	4240	1
71	2	39	2	2	2	N/A	6	3	162	58.5	3	1	3	1	1	2	N/A	2	N/A	1	2	0	240	240	240	960	240	1200	1680	1
72	1	64	3	1	1	5	3	3	168	55	1	3	4	1	4	2	N/A	1	1	1	2	0	0	0	0	0	420	420	420	2
73	1	58	3	1	1	3	3	1	174	69	1	1	1	1	4	2	N/A	1	3	1	2	0	120	120	0	0	0	0	120	2
74	2	43	2	5	1	2	4	4	172	60.5	1	3	2	2	N/A	2	N/A	2	N/A	1	1	0	240	240	0	0	120	120	360	2
75	2	35	2	1	1	2	4	4	169	65.5	2	1	2	2	N/A	2	N/A	2	N/A	1	1	0	360	360	240	0	0	0	600	1
76	2	52	3	1	1	2	4	1	167	50.5	1	3	1	2	N/A	2	N/A	1	1	1	1	0	240	240	0	0	0	0	240	2
77	1	54	3	1	1	6	4	3	167	64	4	3	3	2	N/A	2	N/A	2	N/A	1	1	0	0	0	120	0	0	0	120	2
78	1	35	2	1	1	2	5	4	170	62.5	1	1	3	2	N/A	2	N/A	2	N/A	2	N/A	0	320	320	320	0	160	160	800	1
79	1	41	2	2	2	N/A	3	4	168	51.5	7	3	2	2	N/A	2	N/A	2	N/A	1	2	0	160	160	0	0	0	0	160	2
80	1	43	2	1	2	N/A	5	4	176	60.2	2	2	2	1	1	1	4	2	N/A	1	1	0	300	300	200	960	360	1320	1820	1
81	2	49	2	2	1	2	3	4	178	65.5	1	3	2	1	1	2	N/A	2	N/A	1	2	0	240	240	320	0	480	480	1040	1
82	1	45	2	1	1	3	4	2	168	58.5	1	2	3	1	1	2	N/A	2	N/A	2	N/A	0	240	240	0	0	0	0	240	2
83	2	60	3	4	1	2	4	4	169	82.5	6	1	3	2	N/A	2	N/A	1	1	1	2	0	0	0	30	0	0	0	30	2
84	1	48	2	1	1	1	4	2	183	70.5	2	2	3	2	N/A	2	N/A	2	N/A	1	2	0	0	0	400	0	0	0	400	2
85	2	37	2	1	1	2	5	2	172	68.5	2	3	2	2	N/A	2	N/A	2	N/A	1	4	0	80	80	120	0	0	0	200	2
86	1	41	2	2	1	1	4	4	174	62	3	1	2	2	N/A	2	N/A	2	N/A	2	N/A	0	120	120	400	1680	0	1680	220	2
87	1	40	2	5	2	N/A	4	1	174	62	2	2	1	2	N/A	2	N/A	2	N/A	2	N/A	480	0	480	240	0	0	0	720	1
88	2	35	2	2	2	N/A	5	3	169	50.5	5	1	2	2	N/A	2	N/A	2	N/A	1	1	0	60	60	80	360	360	720	860	1
89	1	36	2	1	1	3	6	3	168	82.5	1	1	3	1	1	1	4	2	N/A	2	N/A	120	480	600	300	1920	160	2080	2980	1
90	1	30	1	5	1	1	1	4	168	72	1	1	2	1	1	2	N/A	2	N/A	1	2	0	120	120	180	0	0	0	300	2
91	2	39	2	1	1	2	3	3	153	52.5	1	4	2	1	4	2	N/A	2	N/A	2	N/A	0	0	0	400	0	0	0	400	2
92	2	55	3	1	1	6	3	1	161	93.5	2	3	1	1	1	2	N/A	1	1	2	N/A	0	0	0	120	0	0	0	120	2
93	1	64	3	1	1	5	3	5	166	74	2	3	2	1	4	2	N/A	1	1	1	1	0	0	0	160	0	40	40	200	2
94	2	38	2	2	1	1	4	4	149	84.5	3	1	2	2	N/A	2	N/A	2	N/A	1	2	0	400	400	300	0	240	240	940	1
95	1	48	2	1	1	1	4	4	147	68	1	3	3	2	N/A	2	N/A	2	N/A	2	N/A	0	40	40	240	0	160	160	440	2
96	1	61	3	4	1	1	3	5	148	72.5	3	1	1	2	N/A	2	N/A	2	N/A	2	N/A	0	120	120	120	0	0	0	240	2
97	2	38	2	2	2	N/A	4	4	168	54	1	2	2	1	1	2	N/A	2	N/A	1	1	0	0	0	180	1680	240	1920	2100	1
98	1	39	2	1	1	3	3	4	176	82	3	1	3	2	N/A	2	N/A	2	N/A	1	2	0	100	100	240	720	0	720	1060	1
99	2	27	1	1	2	N/A	6	3	170	84	1	1	3	2	N/A	2	N/A	2	N/A	2	N/A	0	100	100	300	0	960	960	1360	1
100	1	61	3	4	1	3	3	5	172	69	2	3	2	1	1	2	N/A	2	N/A	2	N/A	0	0	0	120	0	0	0	120	2
101	2	46	2	2	1	1	1	4	168	70.5	1	1	2	1	1	2	N/A	2	N/A	2	N/A	0	240	240	120	0	0	0	360	2
102	1	45	2	2	1	2	6	2	174	63	6	2	3	1	2	2	N/A	2	N/A	1	1	0	80	80	300	0	360	360	740	1
103	2	44	2	1	1	2	5	3	168	56	1	2	3	2	N/A	2	N/A	1	1	1	2	0	0	0	0	0	960	960	960	1
104	1	41	2	2	2	N/A	2	4	174	66.5	3	1	2	1	1	2	N/A	2	N/A	2	N/A	0	240	240	320	0	0	0	560	2
105	2	36	2	2	1	1	4	4	167	60.5	7	1	2	2	N/A	2	N/A	2	N/A	1	3	0	240	240	120	0	0	0	360	2
106	2	48	2	1	1	1	4	3	166	72.5	5	2	3	1	1	2	N/A	2	N/A	1	1	0	60	60	0	0	0	0	60	2
107	2	41	2	1	1	1	5	4	168	58	2	2	3	1	4	2	N/A	2	N/A	2	N/A	0	0	0	0	0	360	360	360	2
108	1	54	3	3	1	2	3	2	176	68	2	3	3	1	1	2	N/A	2	N/A	2	N/A	0	0	0	80	0	0	0	80	2
109	2	37	2	1	1	2	4	4	172	63	1	1	2	2	N/A	2	N/A	2	N/A	2	N/A	0	120	120	240	0	0	0	360	2
110	2	27	1	5	1	1	3	4	167	75.5	1	2	2	1	4	2	N/A	2	N/A	1	2	0	0	0	80	0	0	0	80	2
111	1	35	2	2	2	N/A	6	3	169	59.5	11	2	3	1	4	2	N/A	2	N/A	2	N/A	0	180	180	336	0	0	0	516	2
112	2	56	3	1	1	7	2	4	168	80.5	11	1	2	1	4	2	N/A	2	N/A	2	N/A	0	0	0	120	0	0	0	120	2
113	1	62	3	1	1	5	3	5	168	59.5	1	2	2	1	4	2	N/A	1	1	1	1	0	0	0	200	0	0	0	200	2
114	1	44	2	1	2	N/A	6	3	176	57	2	2	3	2	N/A	2	N/A	2	N/A	2	N/A	0	240	240	0	0	0	0	240	2
115	2	61	3	4	1	4	3	5	170	61.5	2	1	2	2	N/A	2	N/A	1	2	1	1	0	0	0	80	0	0	0	80	2
116	1	47	2	1	1	3	4	2	170	62	1	3	3	1	4	2	N/A	2	N/A	2	N/A	2880	0	2880	180	0	0	0	3060	1
117	1	43	2	2	1	1	2	3	165	56	3	2	3	2	N/A	2	N/A	2	N/A	1	1	0	960	960	0	0	0	0	960	1
118	2	40	2	5	1	2	4	4	174	69.5	1	1	2	1	1	2	N/A	2	N/A	2	N/A	0	0	0	120	0	0	0	120	2
119	2	38	2	2	2	N/A	5	6	168	57	1	2	1	1	4	2	N/A	2	N/A	1	1	0	0	0	120	1920	240	2160	2280	1
120	2	39	2	5	2	N/A	6	3	167	59	1	2	4	1	1	2	N/A	2	N/A	2	N/A	0	0	0	0	0	480	480	480	2
121	2	43	2	5	1	2	4	4	160	73.5	2	1	3	1	1	2	N/A	2	N/A	1	1	0	200	200	0	0	0	0	200	2
122	1	38	2	2	1	1	6	3	171	60.5	4	1	4	1	1	2	N/A	2	N/A	1	1	0	600	600	0	0	240	240	840	1
123	2	36	2	2	2	N/A	6	2	166	50.5	2	4	3	1	1	2	N/A	1	1	1	1	0	0	0	45	0	0	0	45	2
124	2	54	3	3	1	2	5	4	173	84.5	1	2	3	2	N/A	2	N/A	2	N/A	1	3	0	100	100	0	0	0	0	100	2
125	1	51	3	1	1	5	3	4	178	63	2	2	2	1	1	2	N/A	2	N/A	1	2	0	0	0	240	0	240	240	480	2
126	1	47	2	1	2	N/A	4	3	168	57.5	11	1	3	2	N/A	2	N/A	2	N/A	2	N/A	0	240	240	120	480	0	480	840	1
127	1	40	2	2	2	N/A	5	3	170	54	1	1	3	1	1	2	N/A	2	N/A	2	N/A	0	0	0	0	0	480	480	480	2
128	1	42	2	1	1	4	3	4	176	63	1	1	2	1	1	1	4	2	N/A	1	1	0	960	960	400	720	360	1080	2440	1
129	2	55	3	1	1	3	2	4	167	74	10	1	2	1	1	2	N/A	2	N/A	2	N/A	0	960	960	0	0	0	0	960	1
130	2	27	1	1	1	3	5	1	152	80.5	1	2	1	2	N/A	2	N/A	2	N/A	2	N/A	0	0	0	0	0	80	80	80	2
131	2	45	2	3	1	3	5	3	163	82	1	2	2	2	N/A	2	N/A	1	2	1	1	0	240	240	300	0	120	120	660	1
132	1	35	2	5	1	3	2	3	156	54	1	1	2	2	N/A	2	N/A	2	N/A	2	N/A	0	1440	1440	300	0	0	0	1740	1
133	2	63	3	2	1	2	2	1	154	62	1	1	1	2	N/A	2	N/A	2	N/A	1	1	0	0	0	160	0	0	0	160	2
134	1	37	2	2	1	1	4	3	178	58	8	2	3	1	4	2	N/A	2	N/A	2	N/A	0	0	0	320	0	0	0	320	2
135	2	46	2	1	1	4	3	4	168	82	1	1	3	1	1	2	N/A	1	2	1	1	0	400	400	300	0	0	0	700	1
136	2	52	3	1	1	3	3	4	162	69.5	2	2	2	2	N/A	2	N/A	2	N/A	2	N/A	0	200	200	0	0	0	0	200	2
137	2	43	2	1	1	3	4	4	170	87	10	2	2	1	1	2	N/A	1	1	1	1	0	900	900	0	0	0	0	900	1
138	1	58	3	1	1	4	5	1	173	64	1	2	1	2	N/A	2	N/A	2	N/A	2	N/A	0	2880	2880	480	0	0	0	3360	1
139	2	45	2	1	1	5	2	1	164	72	1	3	1	1	1	2	N/A	1	1	2	N/A	0	0	0	240	0	0	0	240	2
140	2	45	2	2	2	N/A	6	2	169	88	1	3	4	1	1	2	N/A	2	N/A	1	1	0	0	0	400	0	0	0	400	2
141	1	53	3	1	1	3	3	3	168	54	2	1	3	2	N/A	2	N/A	2	N/A	2	N/A	0	80	80	180	0	0	0	260	2
142	1	46	2	1	2	N/A	3	2	176	60.5	3	2	2	2	N/A	2	N/A	2	N/A	1	1	0	0	0	0	0	180	180	180	2
143	2	31	1	1	2	N/A	6	4	168	79.5	1	1	4	2	N/A	2	N/A	2	N/A	1	1	0	600	600	0	0	0	0	600	1
144	2	34	1	1	1	2	3	4	165	70.5	1	1	2	2	N/A	2	N/A	2	N/A	2	N/A	0	0	0	120	0	0	0	120	2
145	2	58	3	1	1	2	1	4	167	59.5	6	3	2	1	4	2	N/A	2	N/A	2	N/A	0	180	180	120	0	0	0	300	2
146	2	35	2	1	1	4	3	4	169	75.5	2	2	2	2	N/A	2	N/A	2	N/A	2	N/A	0	0	0	80	0	0	0	80	2
147	2	64	3	1	1	4	4	3	156	80.5	1	1	2	2	N/A	2	N/A	1	1	1	1	0	0	0	240	0	0	0	240	2
148	2	25	1	5	1	1	4	3	164	68	1	2	3	1	4	2	N/A	2	N/A	1	2	0	0	0	240	0	0	0	240	2
149	2	25	1	5	1	1	3	6	162	63	1	1	1	1	4	2	N/A	2	N/A	2	N/A	0	0	0	80	0	0	0	80	2
150	1	48	2	1	1	4	3	4	166	56.5	2	1	2	1	4	2	N/A	2	N/A	2	N/A	0	0	0	300	1920	360	2280	2580	1
151	2	44	2	1	1	4	3	4	162	90.5	2	3	2	2	N/A	2	N/A	2	N/A	2	N/A	0	0	0	240	0	480	480	720	1
152	1	40	2	2	2	N/A	4	2	168	72	1	1	2	1	1	2	N/A	2	N/A	2	N/A	560	0	560	300	0	0	0	860	1
153	2	32	1	2	1	2	3	4	172	63	1	1	2	1	1	2	N/A	2	N/A	2	N/A	0	120	120	320	0	360	360	800	1
154	1	30	1	2	2	N/A	4	3	176	54	2	2	2	1	1	1	4	2	N/A	1	1	0	0	0	80	0	0	0	80	2
155	1	38	2	1	1	1	4	4	168	54	1	3	2	2	N/A	2	N/A	2	N/A	1	2	0	0	0	120	0	0	0	120	2
156	2	41	2	1	1	4	1	4	163	58	5	1	3	2	N/A	2	N/A	2	N/A	2	N/A	0	0	0	240	0	0	0	240	2
157	1	18	1	2	2	N/A	4	6	183	62	5	1	1	2	N/A	2	N/A	2	N/A	2	N/A	0	0	0	340	1920	480	2400	2740	1
158	1	33	1	2	2	N/A	5	4	167	60.5	2	1	2	2	N/A	2	N/A	2	N/A	2	N/A	0	160	160	400	0	280	280	840	1
159	2	36	2	1	1	1	4	4	168	55	1	2	2	1	1	2	N/A	2	N/A	1	1	0	0	0	160	0	0	0	160	2
160	2	37	2	5	1	1	1	4	164	58.5	1	1	2	1	1	2	N/A	1	1	1	2	0	0	0	80	0	0	0	80	2
161	2	46	2	1	1	6	1	4	167	100.5	5	3	2	1	4	2	N/A	1	1	1	1	0	240	240	180	0	0	0	420	2
162	2	33	1	2	2	N/A	5	4	165	50.5	4	1	3	2	N/A	2	N/A	2	N/A	1	1	0	360	360	300	0	0	0	660	1
163	1	42	2	5	1	1	4	4	172	60.5	2	3	2	2	N/A	2	N/A	2	N/A	2	N/A	640	0	640	400	0	0	0	1040	1
164	2	18	1	2	2	N/A	6	6	153	50.5	1	1	2	1	1	2	N/A	2	N/A	2	N/A	0	4200	4200	0	0	0	0	4200	1
165	2	43	2	1	1	2	1	4	168	80.5	1	1	2	1	1	2	N/A	1	1	1	2	0	240	240	200	0	240	240	680	1
166	2	50	3	1	1	5	1	4	164	74	1	2	2	2	N/A	2	N/A	2	N/A	1	4	0	4600	4600	960	0	0	0	5560	1
167	1	56	3	1	1	6	3	2	162	64.25	1	2	2	1	4	2	N/A	1	1	1	5	6720	4800	4800	720	0	960	960	13200	1
168	2	64	3	1	1	2	3	1	174	82	2	2	1	2	N/A	2	N/A	1	1	1	2	0	0	0	0	0	480	480	480	2
169	1	60	3	1	1	2	3	3	162.5	69.4	2	2	2	1	1	2	N/A	1	1	1	2	0	2880	2880	0	0	0	0	2880	1
170	1	53	3	1	1	3	1	2	162	55.3	4	1	3	1	1	2	N/A	1	1	1	4	0	0	0	400	0	0	0	400	2
171	2	54	3	1	1	3	3	2	163	72	1	1	2	1	3	2	N/A	1	1	1	2	0	0	0	300	0	0	0	300	2
172	2	63	3	1	1	1	3	1	164	68	1	1	1	2	N/A	2	N/A	1	2	1	1	0	0	0	80	0	0	0	80	2
173	2	54	3	1	1	4	4	4	164.5	88	1	1	3	2	N/A	2	N/A	2	N/A	2	N/A	0	0	0	120	0	0	0	120	2
174	1	59	3	1	1	2	6	2	162.8	85.7	1	2	4	1	4	2	N/A	1	1	1	2	0	0	0	80	0	0	0	80	2
175	1	64	3	1	1	2	3	1	178	74	1	1	2	1	1	1	4	1	1	1	2	0	0	0	208	0	0	0	208	2
167	1	55	3	1	1	9	3	4	172	56	2	2	3	1	4	2	N/A	2	N/A	2	N/A	5760	4320	10080	0	0	0	0	10080	1
177	1	62	3	1	2	N/A	3	1	156	64	4	2	1	2	N/A	2	N/A	2	N/A	2	N/A	0	0	0	320	0	0	0	320	2
178	1	55	3	1	1	2	5	4	156	62	1	1	2	1	1	2	N/A	2	N/A	1	1	0	0	0	480	0	0	0	480	2
179	2	62	3	4	1	4	1	1	174	73.05	9	2	2	1	1	2	N/A	2	2	1	3	0	0	0	240	0	0	0	240	2
180	2	57	3	3	1	3	2	1	162	75	2	1	2	1	1	2	N/A	1	2	1	3	0	0	0	40	0	0	0	40	2
181	1	63	3	1	1	4	4	5	173	68	4	1	2	1	1	1	4	1	2	1	2	0	0	0	0	0	320	320	320	2
182	2	55	3	3	1	4	3	4	178	92	1	1	3	1	4	2	N/A	1	3	1	2	0	0	0	300	0	0	0	300	2
183	2	53	3	4	1	1	3	2	157	68	1	2	3	2	N/A	2	N/A	2	N/A	2	N/A	160	0	160	0	0	160	160	320	2
184	2	59	3	1	1	2	3	1	169	74	8	3	2	2	N/A	2	N/A	2	N/A	1	2	0	0	0	40	0	0	0	40	2
185	2	61	3	1	1	4	3	1	163	65.5	1	3	1	2	N/A	2	N/A	1	1	1	2	0	0	0	80	0	0	0	80	2
186	2	52	3	1	2	N/A	3	4	172	85	1	1	3	1	1	2	N/A	1	1	1	2	0	0	0	480	0	0	0	480	2
187	2	64	3	4	1	2	4	1	162	95	4	1	1	1	1	2	N/A	1	1	1	2	0	0	0	40	0	0	0	40	2
188	1	55	3	1	1	5	2	1	167	84.5	1	1	2	2	N/A	2	N/A	1	2	1	1	0	0	0	120	0	0	0	120	2
189	2	64	3	1	1	6	3	5	164	102.5	1	1	2	1	4	2	N/A	1	1	1	2	0	0	0	40	0	0	0	40	2
190	1	63	3	1	1	4	2	1	164	82.5	1	2	1	1	4	2	N/A	1	2	1	1	0	0	0	80	0	0	0	80	2
191	2	57	3	1	1	3	3	4	146	49.5	1	2	3	1	4	2	N/A	2	N/A	1	1	1920	0	1920	400	0	0	0	2320	1
192	2	60	3	1	1	7	3	3	164	72	6	2	2	2	N/A	2	N/A	2	N/A	2	N/A	0	0	0	200	0	0	0	200	1
193	2	58	3	4	1	2	3	5	164	99.5	1	2	2	1	4	2	N/A	1	2	1	2	0	0	0	360	0	0	0	360	2
194	2	61	3	1	1	4	3	1	172	62	1	3	3	2	N/A	2	N/A	1	1	1	2	0	0	0	240	0	0	0	240	2
195	2	54	3	1	1	3	2	1	162	67	2	2	2	1	4	2	N/A	1	1	1	1	0	0	0	180	0	0	0	180	2
196	2	64	3	4	1	3	5	5	166	84.5	2	1	2	1	1	2	N/A	1	2	1	1	0	0	0	40	0	0	0	40	2
197	1	36	2	1	1	2	5	4	171	95.5	1	3	3	1	1	1	3	1	2	1	1	0	0	0	840	0	320	320	1160	1
198	2	39	2	1	1	1	3	4	154	75	1	3	2	2	N/A	2	N/A	1	1	1	2	0	0	0	600	0	160	160	160	2
199	2	36	2	2	2	N/A	6	2	169	58.9	3	1	4	1	1	2	N/A	2	N/A	2	N/A	0	4200	4200	1600	0	960	960	6760	1
200	2	38	2	3	1	3	4	4	161	83.1	3	2	2	1	4	2	N/A	1	1	1	1	0	5160	5160	1680	0	0	0	6840	1
201	1	37	2	1	1	2	6	2	168	79.1	2	1	4	1	1	2	N/A	2	N/A	1	1	0	4800	4800	1200	1920	960	2880	8880	1
202	2	49	2	3	1	1	5	4	209	80.35	1	2	3	1	4	2	N/A	1	1	1	1	0	2880	2880	160	0	0	0	3040	1
203	2	45	2	1	1	1	3	4	172	82	2	3	2	1	4	2	N/A	1	1	1	1	0	0	0	240	0	0	0	240	2
204	2	42	2	3	1	2	4	4	174	65.8	2	2	2	1	1	2	N/A	1	1	1	3	0	0	0	400	0	0	0	400	2
205	2	49	2	1	1	1	3	4	166	72.5	1	3	2	2	N/A	2	N/A	1	1	1	3	0	0	0	160	0	0	0	160	2
206	1	37	2	1	1	3	6	3	164	95.6	1	2	5	1	2	1	2	2	N/A	2	N/A	160	600	760	0	0	0	0	760	1
207	2	45	2	4	1	2	3	4	167	74.85	1	2	2	2	N/A	2	N/A	1	1	1	2	0	0	0	420	0	0	0	420	2
208	1	35	2	2	2	N/A	5	3	172.5	94.35	1	1	2	1	1	2	N/A	1	1	1	1	0	0	0	0	0	540	540	540	2
209	1	45	2	3	1	1	3	4	166	85.65	1	2	3	1	1	2	N/A	2	N/A	1	1	0	0	0	0	1440	1920	3360	3360	1
210	2	35	2	2	1	2	4	4	147	53.7	1	3	2	1	1	1	1	1	1	1	5	0	0	0	240	0	540	540	780	1
211	1	44	2	5	1	1	5	4	165	70.7	2	1	2	1	2	1	1	1	1	1	3	4320	0	4320	400	240	0	240	4960	1
212	2	48	2	1	1	4	4	4	154	63	1	1	3	2	N/A	2	N/A	2	N/A	2	N/A	0	0	0	0	0	68	68	68	2
213	2	38	2	1	1	2	1	4	168	54	1	2	3	2	N/A	2	N/A	1	1	1	2	0	2160	2160	360	0	0	0	2520	1
214	1	36	2	2	1	2	4	4	163	62	1	2	2	1	4	2	N/A	2	N/A	1	2	0	0	0	360	480	0	480	840	1
215	2	36	2	2	1	2	3	4	168	70	2	2	2	1	4	1	4	1	1	1	6	0	0	0	228	0	0	0	228	2
216	1	40	2	1	1	1	2	2	167	61	1	1	2	1	1	2	N/A	1	1	1	2	0	0	0	260	360	0	360	620	1
217	1	44	2	1	1	3	6	3	170	80	1	1	4	1	4	2	N/A	1	1	2	N/A	7200	1440	8640	0	0	0	0	8640	1
218	1	44	2	1	1	3	3	4	155	68	2	4	3	2	N/A	2	N/A	2	N/A	1	1	6000	516	6516	0	0	0	0	6516	1
219	1	48	2	1	1	4	1	3	176	81	1	1	3	1	2	2	N/A	1	1	1	1	0	0	0	0	360	480	840	840	1
220	2	42	2	1	1	2	6	2	162	62	1	1	3	1	4	2	N/A	1	1	1	2	0	0	0	200	0	0	0	200	2
221	2	37	2	2	1	1	3	4	149	50	1	3	2	2	N/A	2	N/A	2	N/A	2	N/A	0	0	0	360	0	0	0	360	2
222	2	37	2	1	1	3	3	4	167	84	1	3	3	2	N/A	2	N/A	1	1	2	N/A	0	0	0	144	0	0	0	144	2
223	2	49	2	1	1	2	4	4	165.5	86	1	1	3	2	N/A	2	N/A	2	N/A	1	1	0	0	0	56	0	0	0	56	2	N
224	1	35	2	1	2	N/A	6	3	176.7	76	1	3	4	1	4	1	1	2	N/A	1	2	0	0	0	1440	1440	0	1440	2880	1
225	2	45	2	2	1	2	2	4	163	72	2	2	2	2	N/A	2	N/A	2	N/A	2	N/A	0	0	0	300	0	0	0	300	2
226	1	42	2	3	1	1	3	3	166	72.5	8	3	3	1	4	1	4	1	2	1	1	0	0	0	180	0	0	0	180	2
227	2	39	2	2	1	3	3	4	168	58	1	2	2	1	1	2	N/A	1	1	2	N/A	0	240	240	120	0	0	0	360	2
228	2	43	2	1	1	3	4	3	170	68	1	2	3	1	1	2	N/A	1	1	1	3	0	0	0	160	0	0	0	160	2
229	2	43	2	1	2	N/A	4	2	166	72	1	3	2	2	N/A	2	N/A	2	N/A	2	N/A	320	0	320	500	0	0	0	820	1
230	1	49	2	3	1	1	5	3	162	74	1	3	3	1	4	2	N/A	2	N/A	2	N/A	0	0	0	80	0	0	0	80	2
231	1	35	2	5	1	1	3	4	162	65.5	2	1	2	1	4	2	N/A	2	N/A	2	N/A	1440	300	1740	280	0	0	0	2020	1
232	1	36	2	1	1	2	5	2	172	64	1	2	3	1	1	2	N/A	2	N/A	1	2	0	360	360	160	840	0	840	1360	1
233	2	36	2	5	1	1	2	3	154	69	2	1	2	1	1	1	4	1	2	2	N/A	120	0	120	80	0	0	0	200	2
234	2	40	2	2	2	N/A	5	4	174	68	2	2	3	1	4	2	N/A	2	N/A	2	N/A	0	400	400	288	0	0	0	688	1
235	2	36	2	1	2	N/A	3	4	167	54	3	3	2	2	N/A	1	4	2	N/A	2	N/A	0	0	0	360	0	0	0	360	2
236	2	43	2	2	2	N/A	6	3	164	89.5	1	3	3	1	1	2	N/A	2	N/A	2	N/A	0	400	400	160	0	0	0	560	2
237	1	37	2	2	2	N/A	5	6	166	59.5	1	3	2	2	N/A	2	N/A	2	N/A	2	N/A	0	0	0	600	840	0	840	1440	1
238	2	43	2	2	1	1	1	4	159	62,5	7	1	2	1	4	1	4	1	2	1	1	0	320	320	0	0	0	0	320	2
239	1	40	2	5	1	3	4	4	167	58	4	2	3	1	1	2	N/A	2	N/A	2	N/A	0	240	240	240	0	0	0	480	2
240	2	38	2	1	1	2	6	4	165	75	1	3	2	1	4	2	N/A	1	1	1	1	360	0	360	420	0	45	45	825	1
241	1	64	3	1	1	4	3	4	166	72	1	1	3	2	N/A	2	N/A	2	N/A	1	1	0	0	0	240	0	0	0	240	2
242	2	51	3	3	1	3	3	4	180	90.5	3	1	2	2	N/A	2	N/A	1	4	1	4	0	120	120	0	0	0	0	120	2
243	1	61	3	1	1	2	3	2	168	72	2	3	2	1	1	2	N/A	1	2	1	1	0	0	0	80	0	0	0	80	2
244	1	52	3	1	1	3	1	4	164	72	1	1	3	2	N/A	2	N/A	2	N/A	1	2	480	0	480	500	1680	0	1680	26680	1
245	1	38	2	5	1	1	4	4	167	58	3	1	3	1	1	1	4	2	N/A	1	1	0	0	0	240	0	840	840	1080	2
246	2	45	2	1	1	4	4	2	167	60.5	1	1	3	1	4	2	N/A	1	4	1	2	0	160	160	200	0	0	0	360	2
247	2	36	2	2	1	3	3	4	168	59	2	2	2	1	1	2	N/A	1	1	2	N/A	0	0	0	120	0	0	0	120	2
248	1	41	2	1	2	N/A	5	4	170	62	3	1	2	2	N/A	2	N/A	2	N/A	2	N/A	0	120	120	180	0	180	180	480	2
249	1	48	2	2	2	N/A	3	3	170	63	2	1	3	2	N/A	2	N/A	2	N/A	1	1	0	100	100	160	0	0	0	260	2
250	1	42	2	2	2	N/A	6	6	160	48	8	2	2	2	N/A	2	N/A	2	N/A	2	N/A	0	160	160	300	1920	0	1920	2380	1
251	2	40	2	2	2	N/A	3	4	169	58	3	1	2	2	N/A	2	N/A	2	N/A	2	N/A	0	0	0	40	0	0	0	40	2
252	2	35	2	2	1	1	4	4	174	69	1	1	2	1	1	2	N/A	2	N/A	1	1	0	400	400	480	0	0	0	880	1
253	2	43	2	5	2	N/A	2	1	178	69	1	2	2	1	1	2	N/A	1	1	2	N/A	0	540	540	240	0	0	0	780	1
254	2	50	3	2	1	1	2	4	163	54.5	6	1	2	1	1	2	N/A	1	1	1	1	0	0	0	120	0	0	0	120	2
255	2	39	2	5	2	N/A	3	3	172	60.5	2	1	2	2	N/A	2	N/A	2	N/A	1	2	0	240	240	240	0	0	0	480	2
256	2	33	1	1	1	2	4	3	162	54	2	1	2	1	1	2	N/A	2	N/A	1	1	0	400	400	0	0	0	0	400	2
257	2	42	2	1	2	N/A	3	4	154	62	4	2	2	1	1	2	N/A	1	1	2	N/A	0	240	240	0	0	0	0	240	2
258	2	35	2	2	2	N/A	2	4	170	58	2	2	2	1	1	2	N/A	1	1	1	2	0	0	0	0	0	320	320	320	2
259	1	32	1	1	1	2	6	2	174	62.5	5	3	3	1	1	1	4	2	N/A	1	1	160	480	640	180	960	0	960	1780	1
260	1	46	2	4	1	1	5	3	178	62.5	1	1	3	1	1	2	N/A	2	N/A	1	1	0	200	200	0	0	0	0	200	2
261	2	39	2	2	1	2	4	2	169	53	5	3	2	1	1	2	N/A	2	N/A	1	1	0	0	0	0	0	100	100	100	2
262	2	41	2	1	2	N/A	3	3	174	62.5	2	1	2	1	1	2	N/A	1	1	2	N/A	0	240	240	240	0	0	0	480	2
263	2	34	1	1	1	1	3	4	167	72	1	2	3	2	N/A	2	N/A	1	1	1	1	0	0	0	160	0	0	0	160	2
264	2	53	3	1	1	3	3	4	172	64	2	3	2	2	N/A	2	N/A	2	N/A	1	1	0	0	0	120	0	0	0	120	2
265	2	45	2	2	1	2	3	4	168	68.5	1	3	2	1	1	2	N/A	2	N/A	2	N/A	0	0	0	240	0	0	0	240	2
266	1	38	2	2	2	N/A	1	4	161	54	3	2	2	2	N/A	2	N/A	2	N/A	1	2	1920	0	1920	120	0	0	0	2040	1
267	1	35	2	5	2	N/A	6	1	182	54	5	4	2	1	4	1	4	2	N/A	2	N/A	400	360	760	300	480	0	480	1540	1
268	2	36	2	2	2	N/A	5	3	167	53	2	3	3	1	1	2	N/A	2	N/A	1	1	0	400	400	200	0	180	180	780	1
269	2	47	2	5	1	2	4	4	169	55	1	1	2	1	1	2	N/A	2	N/A	1	1	0	0	0	120	0	0	0	120	2
270	2	46	2	1	1	1	3	4	172	58	1	2	2	1	1	2	N/A	2	N/A	2	N/A	0	0	0	0	0	960	960	960	1
271	2	62	3	3	1	2	4	1	167	62.5	1	1	2	1	4	2	N/A	1	2	1	2	0	0	0	80	0	0	0	80	2
272	2	33	1	2	2	N/A	6	3	163	50	1	2	3	2	N/A	2	N/A	2	N/A	1	1	0	80	80	0	0	0	0	80	2
273	2	35	2	2	2	N/A	5	6	157	61	7	1	2	2	N/A	2	N/A	2	N/A	2	N/A	0	80	80	200	0	0	0	280	2
274	2	60	3	4	1	3	3	1	167	59	1	1	1	1	4	2	N/A	1	1	2	N/A	0	48	48	0	0	0	0	48	2
275	2	30	1	2	1	1	3	3	164	80.5	2	2	2	1	4	1	4	2	N/A	1	3	0	0	0	360	0	480	480	840	1
276	2	26	1	2	2	N/A	6	6	166	54	2	2	3	2	N/A	2	N/A	2	N/A	1	1	0	60	60	120	0	120	120	300	2
277	2	29	1	2	2	N/A	6	1	170	73.5	1	2	1	2	N/A	2	N/A	2	N/A	2	N/A	0	0	0	0	0	180	180	180	2
278	1	29	1	5	2	N/A	6	1	178	57	1	4	1	1	1	2	N/A	2	N/A	2	N/A	0	120	120	0	240	0	240	360	2
279	2	27	1	1	1	2	4	4	162	60	1	1	3	1	4	1	4	2	N/A	1	1	0	160	160	120	0	0	0	280	2
280	2	28	1	2	2	N/A	6	2	174	56	1	1	3	1	1	2	N/A	2	N/A	1	1	0	0	0	240	0	480	480	720	1
281	1	32	1	5	1	1	2	3	169	57.7	1	2	2	1	1	2	N/A	2	N/A	2	N/A	0	200	200	600	960	0	960	1760	1
282	1	29	1	5	1	1	4	4	178	72	2	3	2	1	1	1	4	2	N/A	1	3	0	0	0	300	0	0	0	300	2
283	1	22	1	2	2	N/A	6	6	185	73.5	1	2	2	1	1	2	N/A	2	N/A	2	N/A	0	0	0	160	480	0	480	640	1
284	1	27	1	2	1	1	4	3	168	64.5	1	2	3	1	1	1	4	2	N/A	1	2	0	240	240	120	0	0	0	360	2
285	2	19	1	2	2	N/A	4	3	168	72	3	1	1	2	N/A	2	N/A	2	N/A	2	N/A	0	0	0	120	0	0	0	120	2
286	1	33	1	1	1	3	6	4	169	56.5	1	1	4	1	2	1	1	2	N/A	2	N/A	0	0	0	360	0	0	0	360	2
287	2	21	1	2	2	N/A	4	3	180.5	63	3	4	2	2	N/A	2	N/A	2	N/A	2	N/A	0	0	0	360	720	120	840	1200	1
288	2	28	1	2	2	N/A	3	4	167	89	1	1	3	2	N/A	2	N/A	1	1	1	1	0	0	0	120	0	0	0	120	2
289	2	22	1	2	2	N/A	4	4	166	52	1	1	2	1	4	2	N/A	2	N/A	1	5	0	0	0	320	0	240	240	560	2
290	2	22	1	2	2	N/A	5	6	160	54	6	4	2	2	N/A	2	N/A	2	N/A	2	N/A	0	4800	4800	1200	0	0	0	6000	1
291	2	23	1	2	2	N/A	5	6	166	68	1	2	2	1	1	2	N/A	2	N/A	2	N/A	0	4800	4800	1400	0	960	960	7160	1
292	1	25	1	2	2	N/A	4	1	168	72.5	1	1	2	2	N/A	2	N/A	2	N/A	1	2	0	0	0	600	2400	0	2400	3000	1
293	1	34	1	2	1	2	4	4	164	67	1	3	2	1	4	2	N/A	2	N/A	1	1	0	0	0	240	0	0	0	240	2
294	1	33	1	2	1	2	4	3	174	68	2	3	2	1	4	2	N/A	2	N/A	1	1	4800	0	4800	500	0	0	0	5300	1
295	2	26	1	2	2	N/A	6	1	148	68	5	1	2	2	N/A	2	N/A	2	N/A	1	1	0	0	0	300	0	0	0	300	2
296	1	31	1	1	2	N/A	5	4	176	60.5	1	1	3	1	1	2	N/A	2	N/A	2	N/A	0	180	180	120	720	0	720	1020	1
297	2	25	1	2	1	1	2	4	164	51.5	2	1	2	1	1	2	N/A	2	N/A	1	1	0	0	0	180	0	0	0	180	2
298	2	19	1	2	2	N/A	4	6	174	68	2	1	1	2	N/A	2	N/A	2	N/A	1	1	0	0	0	200	0	0	0	200	2
299	2	30	1	1	1	1	4	3	156	63	1	3	3	2	N/A	2	N/A	2	N/A	2	N/A	0	0	0	336	0	0	0	336	2
300	2	30	1	1	1	1	6	3	172	69.5	2	2	2	2	N/A	2	N/A	2	N/A	1	2	0	720	720	0	0	0	0	720	1
301	1	21	1	2	2	N/A	3	3	179	64	10	3	3	1	4	2	N/A	2	N/A	2	N/A	0	0	0	0	960	0	960	960	1
302	2	23	1	2	2	N/A	4	1	168	70.5	1	2	1	2	N/A	2	N/A	2	N/A	2	N/A	240	0	240	0	0	0	0	240	2
303	2	18	1	2	2	N/A	4	1	174	78	1	1	1	2	N/A	2	N/A	2	N/A	1	1	720	240	960	0	0	0	0	960	1
304	1	22	1	2	2	N/A	3	1	164	78	1	3	1	1	N/A	2	N/A	2	N/A	1	3	0	1440	1440	180	0	0	0	1620	1
305	1	28	1	1	2	N/A	4	4	158	63	2	2	2	1	1	1	4	2	N/A	1	2	240	0	240	0	0	0	0	240	2
306	1	27	1	2	1	1	3	1	169	64	1	3	1	1	4	2	N/A	2	N/A	2	N/A	0	0	0	200	0	0	0	200	2
307	2	18	1	2	2	N/A	4	6	164	52	3	1	1	2	N/A	2	N/A	2	N/A	2	N/A	0	0	0	120	0	0	0	120	2
308	2	30	1	1	1	1	4	4	151	62	1	3	3	2	N/A	2	N/A	2	N/A	2	N/A	1440	0	1440	120	480	0	480	2040	1
309	1	27	1	2	1	1	3	4	162	53	1	2	2	1	4	1	4	2	N/A	1	2	0	80	80	0	0	0	0	80	2
310	1	31	1	1	1	1	4	3	182	64	1	1	3	1	4	2	4	2	N/A	2	N/A	480	0	480	552	0	0	0	1032	1
311	1	24	1	2	2	N/A	3	1	164	60	1	1	1	2	N/A	2	N/A	2	N/A	2	N/A	0	0	0	120	0	0	0	120	2
312	1	34	1	2	2	N/A	3	4	163	71.5	2	1	2	1	4	1	4	2	N/A	2	N/A	3960	180	4140	180	0	0	0	4320	1
313	1	23	1	2	2	N/A	3	4	164	53	1	1	2	1	1	1	4	2	N/A	1	2	2880	500	3380	300	360	0	360	4040	1
314	1	32	1	1	1	2	2	4	167	56	9	3	2	2	N/A	2	N/A	2	N/A	2	N/A	0	60	60	0	0	120	120	180	2
315	1	31	1	2	2	N/A	2	4	164	82.5	1	1	2	1	1	2	N/A	1	2	1	2	800	200	1000	360	360	0	360	1720	1
316	1	32	1	2	1	2	5	3	174	60.5	2	2	3	1	1	2	N/A	2	N/A	1	1	1920	0	1920	600	0	0	0	2520	1
317	1	31	1	2	2	N/A	1	4	172	66.5	6	4	2	2	N/A	2	N/A	2	N/A	2	N/A	2880	0	2880	720	0	0	0	3600	1
318	2	30	1	2	1	1	3	4	176	59.5	1	2	2	1	1	1	4	1	1	1	2	200	420	620	0	0	0	0	620	1
319	1	27	1	1	1	2	4	6	168	72	1	1	1	1	1	2	4	2	N/A	1	2	80	0	80	240	840	0	840	1160	1
320	2	31	1	5	1	1	4	4	167	58	1	3	2	1	1	2	N/A	2	N/A	1	1	0	600	600	0	0	200	200	800	1
321	2	33	1	1	1	1	4	3	168	71.5	1	1	3	1	1	2	N/A	1	1	1	1	0	300	300	240	0	120	120	660	1
322	1	28	1	5	1	1	4	3	172	83.5	1	2	3	1	1	1	4	2	N/A	1	2	0	480	480	80	240	0	240	800	1
323	2	30	1	2	1	2	1	4	170	65	1	1	2	1	1	2	N/A	1	1	1	2	0	960	960	600	0	0	0	1560	1
324	2	27	1	1	1	1	4	3	170	72.54	1	2	2	1	1	1	4	2	N/A	1	1	0	240	240	480	0	0	0	720	1
325	2	28	1	1	1	1	5	4	168	53	3	2	2	1	4	2	N/A	2	N/A	2	N/A	160	0	160	180	0	60	60	400	2
326	2	22	1	2	1	1	3	1	163	52	1	3	2	1	1	2	N/A	2	N/A	2	N/A	0	0	0	280	0	0	0	280	2
327	1	32	1	2	2	N/A	3	4	172	65	1	2	3	2	N/A	2	N/A	2	N/A	2	N/A	0	0	0	320	360	0	360	680	1
328	2	26	1	2	1	1	4	1	162	58	2	1	2	1	4	1	4	2	N/A	1	2	240	0	240	288	0	0	0	528	1
329	2	32	1	2	2	N/A	6	1	163	62.9	4	3	2	1	1	2	N/A	2	N/A	2	N/A	0	0	0	840	0	320	320	1160	1
330	2	31	1	2	2	N/A	1	4	147	60.5	8	2	2	2	N/A	2	N/A	2	N/A	2	N/A	0	0	0	0	960	0	960	960	1
331	2	27	1	2	2	N/A	5	4	174	60.5	2	1	3	1	1	2	N/A	2	N/A	1	1	0	180	180	240	0	0	0	420	2
332	2	23	1	2	2	N/A	6	1	171	52	1	1	2	1	4	2	N/A	2	N/A	2	N/A	0	0	0	120	0	0	0	120	2
333	1	26	1	5	2	N/A	6	6	160	54	1	1	2	2	N/A	2	N/A	2	N/A	2	N/A	0	120	120	360	480	1440	1920	2400	1
334	2	20	1	2	2	N/A	6	6	150	50.5	1	1	2	2	N/A	2	N/A	2	N/A	2	N/A	0	144	144	400	0	0	0	544	2
335	2	23	1	2	2	N/A	5	6	174	68	1	1	2	1	4	2	N/A	2	N/A	2	N/A	0	0	0	384	0	0	0	384	2
336	2	31	1	1	1	N/A	6	3	169	72.5	1	1	3	2	N/A	2	N/A	2	N/A	2	N/A	0	0	0	320	0	0	0	320	2
337	2	20	1	2	2	N/A	4	3	166	63	1	3	3	2	N/A	2	N/A	2	N/A	2	N/A	0	0	0	600	0	180	180	780	1
338	1	20	1	2	2	N/A	4	1	182	62.5	1	3	2	1	1	2	N/A	2	N/A	2	N/A	0	0	0	300	160	0	160	460	2
339	1	21	1	2	2	N/A	4	3	165	58	1	2	3	2	N/A	2	N/A	2	N/A	1	1	0	0	0	360	0	0	0	360	2
340	1	34	1	1	1	1	5	4	174	62.5	2	3	3	1	1	1	4	2	N/A	1	1	160	480	640	400	0	0	0	1040	1
341	1	31	1	2	2	N/A	5	3	168	53	1	1	3	2	N/A	2	N/A	2	N/A	1	3	0	160	160	420	840	0	840	1420	1
342	2	27	1	2	2	N/A	3	4	164	74.5	1	1	2	2	N/A	2	N/A	2	N/A	1	1	0	0	0	240	0	720	720	960	1
343	1	30	1	1	1	1	3	1	179	68	1	1	2	2	N/A	1	4	2	N/A	1	1	0	180	180	120	960	0	960	1260	1
344	2	25	1	2	2	N/A	4	4	164	58	1	2	2	2	N/A	2	N/A	2	N/A	1	1	0	0	0	80	0	960	960	1040	1
345	2	33	1	5	1	1	4	1	174	68	2	2	2	1	1	2	N/A	1	1	1	1	0	0	0	80	0	0	0	80	2
346	1	30	1	2	2	N/A	4	3	174	63.5	1	2	3	1	4	2	N/A	2	N/A	2	N/A	240	0	240	144	0	0	0	384	2
347	2	19	1	2	2	N/A	6	6	172	64	3	3	2	2	N/A	2	N/A	2	N/A	2	N/A	0	0	0	120	0	0	0	120	2
348	1	34	1	1	1	2	4	4	167	84.5	1	3	3	2	N/A	2	N/A	1	1	2	N/A	0	120	120	192	0	420	420	732	1
349	2	25	1	2	1	1	3	4	172	68	6	4	2	2	N/A	2	N/A	1	1	2	N/A	0	0	0	360	0	0	0	360	2
350	2	28	1	1	1	1	3	3	167	51	7	1	2	2	N/A	2	N/A	2	N/A	2	N/A	0	0	0	360	0	0	0	360	2
351	1	29	1	5	1	2	1	4	164	63	2	3	2	1	1	1	4	2	N/A	1	1	0	0	0	56	720	0	720	776	1
352	1	22	1	2	2	N/A	4	2	183	69.9	4	1	2	1	1	2	N/A	2	N/A	1	2	0	0	0	144	0	0	0	144	2
353	2	29	1	2	2	N/A	6	4	163	58	4	2	3	1	1	2	N/A	1	1	2	N/A	0	180	180	200	0	0	0	380	2
354	2	23	1	2	2	N/A	4	3	165	56	1	3	2	1	1	2	N/A	2	N/A	2	N/A	0	0	0	300	0	0	0	300	2
355	2	24	1	2	2	N/A	4	4	167	60	1	3	2	1	1	2	N/A	2	N/A	2	N/A	0	0	0	280	0	480	480	760	1	y
356	1	31	1	1	2	N/A	6	2	164	60	2	2	3	2	N/A	2	N/A	2	N/A	1	1	720	900	1620	200	1440	0	1440	3260	1
357	1	24	1	2	2	N/A	6	6	160.5	56.5	1	1	2	1	4	2	N/A	2	N/A	2	N/A	0	0	0	0	720	0	720	720	1
358	2	24	1	1	1	2	4	4	164.6	84	7	1	2	2	N/A	2	N/A	2	N/A	2	N/A	0	0	0	180	0	0	0	180	2
359	1	18	1	2	2	N/A	4	6	159.5	62.4	1	1	1	2	N/A	2	N/A	2	N/A	2	N/A	0	0	0	1000	240	900	1140	2140	1
360	1	27	1	2	2	N/A	6	3	176	72	1	2	3	2	N/A	2	N/A	2	N/A	1	2	0	0	0	1920	400	0	400	2320	1
361	2	20	1	2	2	N/A	6	6	164	67.5	1	3	2	2	N/A	2	N/A	2	N/A	2	N/A	0	0	0	0	720	360	1080	1080	1
362	2	21	1	2	2	N/A	6	6	161.5	60.1	1	1	2	2	N/A	2	N/A	2	N/A	2	N/A	0	4200	4200	0	0	600	600	4800	1
263	2	21	1	2	2	N/A	6	6	167.6	85	1	1	2	1	4	2	N/A	2	N/A	1	3	0	0	0	2240	0	720	720	2960	1
364	2	33	1	2	1	1	6	3	155	75	2	2	4	2	N/A	2	N/A	1	1	1	2	0	0	0	648	0	360	360	1008	1
365	1	30	1	2	2	N/A	3	3	162	84	5	3	2	1	1	2	N/A	1	2	2	N/A	0	0	0	160	0	0	0	160	2
366	2	27	1	2	1	1	5	1	167	70.5	2	2	1	1	1	2	N/A	2	N/A	2	N/A	0	0	0	240	0	0	0	240	2
367	2	28	1	5	1	3	2	1	162	61	1	2	2	2	N/A	2	N/A	2	N/A	2	N/A	0	0	0	420	0	0	0	420	2
368	1	32	1	2	1	2	5	4	178	63	1	3	3	1	2	2	N/A	2	N/A	1	1	0	0	0	480	720	0	720	1200	1
369	1	21	1	5	2	N/A	4	6	167	67.5	8	2	2	2	N/A	2	N/A	2	N/A	2	N/A	0	0	0	320	0	100	100	420	2
370	1	28	1	2	1	3	4	4	157.5	74	2	1	2	2	N/A	2	N/A	2	N/A	2	N/A	0	1920	1920	1680	1440	0	1440	5040	1
371	2	22	1	2	2	N/A	6	1	171	60.25	1	2	2	2	N/A	2	N/A	2	N/A	2	N/A	0	0	0	500	0	320	320	820	1
372	2	32	1	1	1	1	4	4	167	80	1	1	2	1	1	2	N/A	2	N/A	1	1	0	0	0	480	0	0	0	480	2
373	1	31	1	2	2	N/A	6	3	185	75.5	1	1	3	2	N/A	2	N/A	2	N/A	1	1	0	4200	4200	500		432	432	5132	1
374	2	33	1	1	1	1	6	4	175	65.6	1	1	2	1	1	2	N/A	2	N/A	1	1	0	2700	2700	1200	0	1440	1440	5340	1
375	2	21	1	2	2	N/A	4	3	160	51	2	2	2	2	N/A	2	N/A	2	N/A	1	1	0	0	0	120	0	0	0	120	2
376	2	34	1	3	1	1	2	4	158	67	2	1	2	1	1	2	N/A	1	1	1	3	0	800	800	600	0	0	0	1400	1
377	1	29	1	1	2	N/A	4	4	176	69	2	3	3	1	1	1	4	1	2	1	2	0	1800	1800	120	360	0	360	2280	1
378	2	24	1	2	2	N/A	5	3	170	80.5	1	1	3	2	N/A	2	N/A	2	N/A	2	N/A	0	0	0	420	0	480	480	900	1
379	2	30	1	2	2	N/A	6	4	174	68	3	2	2	1	4	2	N/A	2	N/A	1	2	0	0	0	240	0	0	0	240	2
380	1	23	1	1	1	1	1	4	163	55	2	4	4	2	N/A	2	N/A	2	N/A	2	N/A	0	0	0	1440	0	240	240	1680	1
381	2	28	1	1	1	2	6	4	163	84	1	2	3	1	1	2	N/A	1	1	1	1	6720	0	6720	1200	0	0	0	7920	1
382	2	21	1	2	2	N/A	5	6	166	54	1	1	2	2	N/A	2	N/A	2	N/A	2	N/A	0	0	0	320	0	0	0	320	2
383	1	50	3	1	1	4	1	4	164	70.5	1	3	2	2	N/A	2	N/A	1	1	1	2	320	480	800	360	0	0	0	1160	1
384	2	58	3	4	1	2	1	4	168	50.5	1	2	2	2	N/A	2	N/A	2	N/A	2	N/A	0	0	0	120	0	0	0	120	2
385	1	60	3	1	1	3	4	5	171	51	3	1	2	2	N/A	2	N/A	1	1	2	N/A	0	0	0	80	0	0	0	80	2
386	2	53	3	1	1	4	1	4	171	65.5	1	3	2	1	1	2	N/A	1	1	1	3	0	0	0	300	0	0	0	300	2
387	2	58	3	1	1	6	2	4	160	54	1	2	3	2	N/A	2	N/A	2	N/A	1	4	0	240	240	200	0	0	0	440	2
388	1	53	3	4	1	2	4	3	164	55	1	3	2	1	4	2	N/A	1	1	1	1	0	720	720	160	0	120	120	1000	1
389	2	59	3	1	1	4	3	1	174	81.5	1	1	2	1	4	2	N/A	1	1	1	2	0	300	300	300	0	0	0	600	1
390	2	26	1	2	2	N/A	4	4	168	53	1	3	2	2	N/A	2	N/A	2	N/A	1	2	0	0	0	240	0	0	0	240	2
391	2	29	1	2	2	N/A	1	4	163	70.5	2	2	2	2	N/A	2	N/A	2	N/A	2	N/A	0	240	240	240	0	0	0	480	2
392	1	33	1	3	2	N/A	1	4	171	59	2	3	2	1	5	2	N/A	2	N/A	2	N/A	0	300	300	340	0	960	960	1600	1
393	2	24	1	5	2	N/A	4	4	168	55	1	3	2	2	N/A	2	N/A	2	N/A	1	2	0	0	0	80	0	0	0	80	2
394	1	28	1	2	2	N/A	4	1	178	64	1	1	1	2	N/A	2	N/A	2	N/A	2	N/A	0	160	160	960	840	0	840	1960	1
395	1	29	1	2	2	N/A	2	1	181	69.5	1	2	1	1	1	1	1	2	N/A	2	N/A	0	180	180	80	1680	240	1920	2000	1
396	2	27	1	5	1	1	4	4	170	65	1	4	2	1	4	2	N/A	2	N/A	2	N/A	3600	0	3600	240	0	0	0	3840	1
397	2	27	1	1	2	N/A	6	3	158.5	76	1	3	2	1	1	2	N/A	2	N/A	2	N/A	0	3600	3600	40	0	160	160	3800	1
398	2	20	1	2	2	N/A	4	1	156	52.5	2	1	1	2	N/A	2	N/A	2	N/A	2	N/A	0	0	0	400	0	0	0	400	2
399	2	28	1	1	1	2	5	3	174	3	1	3	3	2	N/A	2	N/A	2	N/A	1	2	0	400	400	120	0	0	0	520	2
400	2	19	1	2	2	N/A	4	6	171	63	1	1	1	2	N/A	2	N/A	2	N/A	1	2	0	180	180	0	0	0	0	180	2
401	1	25	1	2	2	N/A	6	6	168	71	8	3	2	2	N/A	2	N/A	2	N/A	1	5	0	300	300	160	360	0	360	820	1
402	2	27	1	5	2	N/A	4	6	177	78	9	2	1	2	N/A	2	N/A	2	N/A	1	1	0	0	0	240	0	0	0	240	2
403	1	27	1	2	2	N/A	6	6	184	96.5	5	2	2	2	N/A	2	N/A	1	1	2	N/A	0	0	0	300	960	420	1380	1680	1
404	1	30	1	2	2	N/A	3	3	182	78.5	1	4	2	2	N/A	2	N/A	2	N/A	2	N/A	0	0	0	200	0	0	0	200	2
405	1	31	1	2	1	1	4	3	172	62	1	2	2	1	1	2	N/A	2	N/A	1	1	0	0	0	240	960	360	1320	1560	1
406	2	36	2	2	1	2	2	6	163.5	53	1	4	1	1	2	2	N/A	2	N/A	2	N/A	0	0	0	360	0	0	0	360	2
407	1	38	2	2	1	2	6	4	177	83.6	1	1	3	1	4	2	N/A	2	N/A	1	1	0	4200	4200	600	0	600	600	5400	1
408	1	47	2	1	1	2	6	2	176	70	1	2	4	1	1	2	N/A	1	1	1	2	0	0	0	0	0	1200	1200	1200	1
409	2	41	2	1	2	N/A	3	1	162	81	2	1	1	2	N/A	2	N/A	2	N/A	2	N/A	480	1920	2400	0	0	0	0	2400	1
410	2	48	2	1	1	2	4	3	167	58	1	2	3	2	N/A	2	N/A	2	N/A	1	4	0	0	0	240	0	0	0	240	2
411	1	39	2	2	2	4	2	4	172	68	10	3	2	2	N/A	2	N/A	2	N/A	2	N/A	0	400	400	480	0	0	0	880	1
412	2	43	2	5	1	N/A	3	4	172	84	1	1	3	2	N/A	2	N/A	1	1	1	2	4800	144	4944	0	0	0	0	4944	1
413	1	48	2	2	2	N/A	4	3	170	68	1	3	3	2	N/A	2	N/A	2	N/A	2	N/A	2280	720	3000	120	0	0	0	3120	1
114	1	38	2	1	1	3	4	4	164	72	2	2	2	2	N/A	2	N/A	2	N/A	2	N/A	0	0	0	400	480	0	480	880	1
415	2	40	2	1	2	N/A	3	1	170	68	1	2	2	2	N/A	2	N/A	2	N/A	2	N/A	0	0	0	120	0	0	0	120	2
416	1	44	2	1	1	2	4	4	162	64.5	2	2	3	1	1	2	N/A	2	N/A	1	1	0	0	0	300	0	400	400	700	1
417	1	45	2	5	1	2	2	4	177	68	2	2	2	1	4	2	N/A	2	N/A	2	N/A	0	3600	3600	500	0	0	0	4100	1
418	2	36	2	2	1	1	4	4	168	54	4	1	2	1	1	2	N/A	2	N/A	1	1	0	0	0	320	0	240	240	560	2
419	1	45	2	2	2	N/A	4	4	172	90	1	3	3	1	4	2	N/A	1	N/A	1	1	0	0	0	0	240	480	720	720	1
420	2	35	2	1	1	5	1	4	172	84.5	1	1	2	1	4	2	N/A	2	N/A	1	1	0	0	0	300	0	0	0	300	2
421	1	35	2	1	1	N/A	6	4	176	76.5	2	1	4	2	N/A	2	N/A	2	N/A	2	N/A	0	0	0	400	0	0	0	400	2
422	1	35	2	1	1	1	4	1	174	73	2	2	1	2	N/A	2	N/A	2	N/A	2	N/A	0	0	0	120	0	0	0	120	2
423	2	36	2	1	1	2	4	4	164	68	1	2	2	1	1	2	N/A	1	1	1	1	0	0	0	180	0	0	0	180	2
424	2	41	2	1	2	N/A	4	4	162	74.5	1	1	3	2	N/A	2	N/A	1	2	1	2	0	0	0	240	0	480	480	720	1
425	1	46	2	1	2	N/A	5	4	168	72	1	1	3	1	2	2	N/A	1	1	1	4	0	2100	2100	156	0	0	0	2256	1
426	2	45	2	1	1	2	4	3	150	64	4	2	3	1	1	2	N/A	1	2	1	3	0	0	0	300	0	200	200	500	2
427	1	35	2	2	2	N/A	5	4	168	78	2	2	2	1	1	2	N/A	2	N/A	1	1	480	240	720	0	0	0	0	720	1
428	2	38	2	4	1	2	2	1	162	62	1	2	1	2	N/A	2	N/A	2	N/A	1	1	0	0	0	120	0	0	0	120	2
429	2	28	1	2	2	N/A	5	2	168	82	1	1	3	2	N/A	2	N/A	2	N/A	2	N/A	0	0	0	180	0	0	0	180	2
430	1	28	1	2	1	1	6	6	158	70.5	1	1	2	1	4	2	N/A	2	N/A	1	4	0	0	0	400	0	240	240	640	1
431	1	21	1	2	2	N/A	4	6	156	63	1	3	1	2	N/A	2	N/A	2	N/A	1	1	0	0	0	0	960	0	960	960	1	0
432	1	26	1	2	2	N/A	5	6	168	74	1	2	2	2	N/A	2	N/A	2	N/A	1	2	0	1200	1200	120	720	0	720	2040	1
433	2	23	1	2	2	N/A	6	6	168	60	3	1	2	2	N/A	2	N/A	2	N/A	2	N/A	0	0	0	80	640	180	820	900	1
434	1	26	1	2	2	N/A	4	3	164	60.5	1	3	2	2	N/A	2	N/A	2	N/A	2	N/A	0	0	0	180	480	0	480	660	1
435	2	20	1	1	2	N/A	6	1	154	53.6	4	4	2	2	N/A	2	N/A	2	N/A	1	2	0	0	0	240	0	360	360	600	1
436	1	32	1	2	2	N/A	4	4	168	75	1	1	3	1	1	2	N/A	2	N/A	1	1	0	0	0	180	0	0	0	180	2
437	1	31	1	2	2	N/A	6	3	187	124.5	3	1	2	1	4	2	N/A	1	1	1	2	0	0	0	180	0	0	0	180	2
438	2	29	1	1	2	N/A	6	3	163.4	74	4	2	4	2	N/A	2	N/A	2	N/A	1	3	0	0	0	900	0	0	0	900	1
439	1	33	1	1	2	N/A	6	2	167	64	1	2	5	2	N/A	2	N/A	2	N/A	1	2	0	4800	4800	600	0	240	240	5640	1
440	2	32	1	2	2	N/A	6	4	170	62.2	1	2	4	1	1	2	N/A	2	N/A	1	1	0	4800	4800	600	0	432	432	5832	1
441	2	34	1	2	2	N/A	6	2	170	70.5	1	2	3	1	1	2	N/A	2	N/A	1	1	0	600	600	60	0	0	0	660	1
442	1	30	1	2	2	N/A	6	1	185	74.7	1	1	2	2	N/A	2	N/A	2	N/A	1	1	0	0	0	1680	960	1440	2400	4080	1
443	1	34	1	2	2	N/A	6	4	172	66.5	1	4	3	2	N/A	2	N/A	2	N/A	2	N/A	0	0	0	1000	360	120	480	1480	1
444	2	25	1	2	2	N/A	4	1	164	51.2	1	3	1	1	1	2	N/A	2	N/A	2	N/A	0	0	0	600	0	0	0	600	1
445	2	48	2	1	1	3	3	4	162	92.7	1	2	2	2	N/A	2	N/A	1	2	1	2	0	0	0	280	0	0	0	280	2
446	2	33	1	1	1	6	1	4	161.4	60.35	9	1	2	1	4	2	N/A	2	N/A	2	N/A	3840	480	4320	0	0	0	0	4320	1
447	1	31	1	5	1	1	2	4	159	63.2	3	1	2	1	1	2	N/A	2	N/A	1	5	4320	2100	6420	500	0	0	0	6920	1
448	2	33	1	1	1	2	4	4	162	74	2	1	2	1	1	2	N/A	1	1	2	N/A	0	480	480	200	0	180	180	860	1
449	1	28	1	2	2	N/A	4	4	170	68.5	2	2	3	2	N/A	2	N/A	2	N/A	2	N/A	0	0	0	260	0	540	540	800	1
450	1	26	1	2	2	N/A	4	3	167.6	70.7	3	1	2	1	4	2	N/A	2	N/A	1	5	0	120	120	340	0	240	240	700	1
451	2	19	1	2	2	N/A	4	3	165	68	1	4	2	2	N/A	2	N/A	2	N/A	2	N/A	0	0	0	325	0	1440	1440	1768	1
452	1	28	1	2	2	N/A	4	4	170	60.3	1	3	2	1	1	1	1	2	N/A	1	2	0	4800	4800	200	240	540	780	5780	1
453	1	30	1	1	1	2	3	3	169.5	65.9	1	1	3	2	N/A	2	N/A	2	N/A	2	N/A	0	5760	5760	0	360	0	360	6120	1
454	2	28	1	1	1	1	4	4	157.5	78.6	4	2	3	2	N/A	2	N/A	2	N/A	2	N/A	0	0	0	0	0	3600	3600	3600	1
455	1	26	1	5	2	N/A	4	3	167.6	70.7	2	1	3	1	1	2	N/A	2	N/A	1	4	7200	480	7680	0	0	0	0	7680	1
456	2	26	1	5	2	N/A	6	2	160	80.7	1	1	4	2	N/A	2	N/A	1	1	1	2	0	0	0	0	0	480	480	480	2
457	1	22	1	2	1	1	4	4	168	63	1	1	2	2	N/A	2	N/A	2	N/A	1	1	0	0	0	540	0	240	240	780	1
458	2	18	1	2	2	N/A	4	6	157	66	1	1	1	2	N/A	2	N/A	2	N/A	2	N/A	0	0	0	0	0	180	180	180	2
459	2	25	1	1	2	N/A	4	3	169	68	8	4	2	1	1	2	N/A	2	N/A	2	N/A	0	3300	3300	256	0	0	0	3556	1
460	2	20	1	2	2	N/A	5	6	157	68	1	2	2	2	N/A	2	N/A	2	N/A	1	1	0	0	0	320	0	0	0	320	2
461	2	33	1	2	1	1	2	4	156	53	3	1	2	1	1	1	1	1	N/A	1	1	0	0	0	0	0	420	420	420	2
462	1	28	1	2	2	N/A	6	2	170	68	10	2	4	1	1	2	1	2	N/A	2	N/A	0	0	0	200	0	0	0	200	2
463	1	27	1	2	2	N/A	4	6	156	74	1	1	1	2	N/A	2	N/A	2	N/A	1	5	3840	2700	6540	288	0	0	0	6828	1
464	2	20	1	2	2	N/A	6	6	152	62	7	3	2	2	N/A	2	N/A	2	N/A	1	1	0	2400	2400	1680	240	0	240	4320	1
465	2	18	1	2	2	N/A	6	6	124	53	10	3	2	2	N/A	2	N/A	2	N/A	2	N/A	0	3000	3000	840	0	0	0	3840	1
466	1	31	1	1	1	3	3	3	170	64.8	1	2	2	1	3	2	N/A	2	N/A	1	2	1050	160	1210	240	240	0	240	1690	1
467	2	30	1	2	2	N/A	6	2	150	72	7	2	4	1	1	2	N/A	2	N/A	1	2	0	600	600	0	0	0	0	600	1
468	1	24	1	2	2	N/A	4	4	164	66	1	1	3	1	1	2	N/A	2	N/A	1	1	0	0	0	480	480	0	480	960	1
469	1	24	1	2	2	N/A	6	2	174	58	4	3	2	1	3	2	N/A	2	N/A	2	N/A	0	4800	4800	200	1920	480	2400	7400	1
470	2	21	1	2	2	N/A	6	6	155	67	1	2	2	2	N/A	2	N/A	2	N/A	1	1	0	1800	1800	600	0	0	0	2400	1
471	1	26	1	2	2	N/A	6	6	161.5	56.5	2	2	1	1	1	2	N/A	2	N/A	1	1	0	4800	4800	800	0	240	240	5840	1
472	2	29	1	2	2	N/A	4	3	166	62	1	1	3	2	N/A	2	N/A	2	N/A	2	N/A	0	0	0	0	0	420	420	420	2
473	1	34	1	1	1	2	6	3	172.7	85	1	4	3	1	4	2	N/A	2	N/A	1	1	0	0	0	0	960	180	1140	1140	1
474	1	18	1	2	2	N/A	3	6	171	56.5	1	1	1	2	N/A	2	N/A	1	1	2	N/A	0	0	0	180	1320	0	1320	1500	1
475	1	24	1	2	2	N/A	5	4	174	72	8	2	2	1	4	2	N/A	2	N/A	1	2	0	0	0	360	960	0	960	1320	1
476	2	287		2	2	N/A	4	3	160	82	1	3	3	1	1	2	N/A	2	N/A	1	2	0	5880	5880	60	0	0	0	5940	1
477	2	50	3	4	1	3	4	4	164	89.35	10	2	2	2	N/A	2	N/A	2	N/A	1	3	0	0	0	600	0	540	540	1140	1
478	2	60	3	4	1	8	1	4	152	64	6	3	2	2	N/A	2	N/A	1	1	1	1	0	0	0	400	0	0	0	400	2
479	1	52	3	1	1	2	3	4	165	83	1	1	3	2	N/A	2	N/A	1	2	1	3	3360	1200	4560	280	0	160	160	5000	1
480	1	32	1	5	1	1	4	4	161	72.3	2	3	2	1	1	1	1	2	N/A	1	2	7680	0	7680	600	960	0	960	9240	1
																						116370	185992		120298	79240	58805

## Sheet: Sheet2
age Range
18-34- 1
35-49-2
50-64-3
Sex
Male-1
Female-2
Marital Status
married-1
Single - 2
Divorced-3
Widowed -4
Cohabitation -5
Have a child?
1-Yes
2- No
Educational Status
No education- 1
Primary- 2
Middle- 3
Secondary- 4
Technical/Vocational- 5
Tertiary - 6
Occupation
Unemployed - 1
Formal Public Sector - 2
Formal Private Sector - 3
Self-employed - 4
Retired - 5
Student - 6
Where Do You Stay?
Ledzokuku- 1
Krowor-2
LA Dade Kotopon-3
Tema metro-4
Ashiaman-5
LA Nkwantanang madina-6
Ablekuma west- 7
Accra metro-8
Awutu senya east-9
GA west municipality - 10
Ningo prampram-11
Which Tribe?
Ga-adangbe - 1
Akan-2
Ewe-3
Mole-Dagbani-4
Monthly Income
Less or equal to 100 - 1
100 to 999 - 2
1000 to 1999 - 3
2000 to 2999 - 4
Greater or equal to 3000 -5
Taken Alcohol Before?
Yes - 1
No -2
How Often?
Occasionally- 1
Regularly - 2
Chronic alcoholic-3
Stopped less than 6 months - 4
Stopped more than 6 months - 5
Smoked Before?
Yes - 1
No - 2
How Often?
Occasionally- 1
Regularly - 2
Chronic Smoker -3
Stopped less than 6 months - 4
Stopped more than 6 months - 5
NCDs Status
Yes - 1
No - 2
If Yes [Tick ]
1 = 1 NCD
2 = 2 NCDs
3= 3 NCDs
etc
Family History
Yes - 1
No - 2
If Yes [Tick ]
1 = 1 NCD
2 = 2 NCDs
3= 3 NCDs
etc
Recommended Physical Activity
Yes - 1
No - 2
Stages of Change
Precomtemplation- 1
Contemplation-2
Preparation - 3
Decision/action-4
Maintenance - 5
WHO Requirement
Physically active - 1
Physically inactive - 2
Changes in PA Cox of COVID
Yes - 1
No - 2
